# Supplementary material for: Dataset of differentially expressed genes in mouse P12 testes in response to the loss of ATRX in Sertoli cells
Source: Data Brief. 2022 May 2;42:108230. doi: 10.1016/j.dib.2022.108230 (PMC9111927; doi:10.1016/j.dib.2022.108230)
Supplement: Supplementary file 1 — Supplementary Table 1. Differentially expressed gene list derived from microarray of P12 ScAtrxKO mouse testes compared to wild-type mouse testes. Fold change cut-off is set at ±1.5 (adjusted p < 0.05). [file mmc1.xlsx]

## Sheet: Sheet2
Gene Symbol	p-value(ScAtrxKO vs. Control)	Adjusted p-value(ScAtrxKO vs. Control)	Log2FC(ScAtrxKO vs. Control)	Fold-Change(ScAtrxKO vs. Control)
LOC100046207	4.36396e-08	6.3161e-05	1.89765	3.72605
A830059I20RIK	7.79672e-09	2.539e-05	1.72297	3.30115
9930105H17RIK	8.65607e-07	0.00028438	1.6947	3.23711
IGFBP3	3.24894e-07	0.000201527	1.68291	3.21076
H19	5.71367e-07	0.000246902	1.48362	2.7965
CDKN1A	1.94318e-09	1.56138e-05	1.45657	2.74454
SPON2	2.39733e-09	1.56138e-05	1.34426	2.539
LY6E	4.55193e-07	0.000219605	1.33715	2.52651
IGF2	1.40254e-07	0.000123391	1.27152	2.41417
CPXM1	1.7758e-06	0.000441704	1.25176	2.38132
APOE	9.0429e-07	0.000287299	1.23406	2.35227
ALAS2	4.72154e-09	2.05009e-05	1.23061	2.34666
INHBA	3.19553e-07	0.000201527	1.21858	2.32718
ZMAT3	3.23187e-07	0.000201527	1.19877	2.29544
DLK1	3.94388e-07	0.000208551	1.1863	2.27568
CDKN1C	7.23937e-07	0.000279069	1.1614	2.23674
MFAP2	4.06824e-08	6.3161e-05	1.15986	2.23436
ADH1	4.00258e-07	0.000208551	1.15644	2.22907
LAPTM5	2.13585e-05	0.00169644	1.15526	2.22724
LUM	4.54216e-07	0.000219605	1.15438	2.22589
LYZ	5.87814e-06	0.000911531	1.15381	2.225
SERPINF1	1.07491e-07	0.000107706	1.14895	2.21752
EG245190	0.000298413	0.00795272	1.13833	2.20126
MAPK13	3.98408e-07	0.000208551	1.13288	2.19295
6720475J19RIK	8.58039e-05	0.00390798	1.13143	2.19076
COL15A1	1.62815e-08	3.53472e-05	1.1166	2.16836
IGF1	9.23427e-08	0.000104825	1.0883	2.12624
MDK	4.67287e-06	0.000822551	1.06576	2.09328
1500015O10RIK	0.000817297	0.0143715	1.03369	2.04725
FABP3	2.13906e-08	3.98048e-05	1.0233	2.03256
SERPINE2	1.83431e-05	0.00158112	0.994799	1.9928
LOC381284	5.39867e-07	0.000246902	0.963143	1.94955
LYZ2	1.10538e-05	0.00117063	0.953289	1.93628
GLRX1	0.00069058	0.0132482	0.952556	1.9353
HDC	1.75957e-07	0.000143251	0.937142	1.91473
ALDH3B1	8.2472e-07	0.00028438	0.934279	1.91094
SLC1A3	8.73269e-07	0.00028438	0.916509	1.88754
D9ERTD280E	2.46758e-05	0.00189539	0.916363	1.88735
MMP2	0.000180407	0.00594934	0.910153	1.87924
6430550H21RIK	7.97211e-06	0.00101432	0.888265	1.85095
ISLR2	8.43922e-06	0.00101432	0.871443	1.82949
SLC40A1	7.92637e-08	0.000103249	0.866432	1.82315
DPT	8.68774e-05	0.00394308	0.865678	1.8222
STAT1	1.73799e-06	0.000441704	0.864769	1.82105
AGT	6.65339e-07	0.000270834	0.840243	1.79035
FCRLS	2.52902e-05	0.00190422	0.836827	1.78612
KRT79	3.11163e-07	0.000201527	0.836253	1.78541
ITGB5	4.81559e-06	0.000825748	0.828817	1.77623
TIMP1	9.65683e-08	0.000104825	0.823753	1.77
GPX3	3.49419e-05	0.00224202	0.822394	1.76834
MRC1	1.22104e-05	0.0012426	0.818546	1.76363
CYP1B1	6.50635e-06	0.000941685	0.80833	1.75118
PIK3R1	7.55875e-07	0.000281315	0.800423	1.74161
CCNG1	1.21479e-06	0.000367998	0.796525	1.73691
KAL1	3.98247e-05	0.00240165	0.789204	1.72812
C1QC	2.72243e-05	0.0019602	0.787346	1.7259
LGALS1	8.1723e-06	0.00101432	0.781237	1.7186
C1QB	0.0002076	0.00643126	0.775417	1.71168
EDNRA	2.58288e-07	0.000197909	0.773733	1.70969
6330414G02RIK	0.000150021	0.00535972	0.773443	1.70934
SULF2	4.58173e-06	0.000822551	0.772117	1.70777
AKR1B7	7.02408e-05	0.00344936	0.769868	1.70511
ANXA5	1.88764e-05	0.00159384	0.761786	1.69559
FCER1G	6.21944e-06	0.000941685	0.760917	1.69457
LOC100047261	5.58268e-06	0.000905819	0.759879	1.69335
FGFR2	8.90936e-05	0.00400184	0.758735	1.69201
CD248	1.49269e-05	0.00134362	0.753185	1.68551
COL1A2	0.000318377	0.00821222	0.750766	1.68269
PPAP2B	3.4318e-07	0.000203194	0.750305	1.68215
CD74	2.49416e-05	0.00189994	0.741358	1.67175
CERCAM	2.71298e-06	0.000588989	0.740679	1.67096
PPIC	1.81262e-06	0.000441704	0.730675	1.65942
PLEKHB1	2.08758e-05	0.00166921	0.730032	1.65868
SLC6A8	0.000122541	0.00473667	0.729078	1.65758
TGFB2	0.00264903	0.0292527	0.725397	1.65336
INSL3	0.000114549	0.00455421	0.719241	1.64632
PHLDA3	9.08423e-06	0.00102897	0.718857	1.64588
PRKAR2B	0.000891708	0.0152034	0.713771	1.64009
IGFBP5	0.0015378	0.0212648	0.713568	1.63985
NRP1	7.45503e-06	0.00099091	0.710893	1.63682
SMOC1	0.000227366	0.00681861	0.71017	1.636
D14ERTD449E	0.000217003	0.0066044	0.708021	1.63356
PPP1R3C	1.42091e-07	0.000123391	0.705475	1.63068
LOC383099	0.000501833	0.0108809	0.691019	1.61442
SPARCL1	1.87389e-05	0.00159384	0.68971	1.61296
PDGFRA	5.10386e-05	0.00281707	0.689154	1.61234
6330403K07RIK	3.15251e-05	0.00216129	0.688787	1.61193
MEST	7.23584e-06	0.00099091	0.68584	1.60864
CRTAP	4.59117e-06	0.000822551	0.683365	1.60588
IGFBP4	8.94768e-06	0.00102524	0.672952	1.59433
EPDR1	1.67961e-05	0.00147124	0.670325	1.59143
COL4A5	1.99814e-06	0.000464782	0.670168	1.59126
DCN	7.28415e-07	0.000279069	0.668616	1.58955
EMP2	2.23887e-05	0.00176748	0.667346	1.58815
PLAC8	0.000761258	0.0138108	0.666297	1.58699
KNSL5	2.34905e-05	0.0018433	0.665103	1.58568
2310016C16RIK	1.3184e-05	0.00126276	0.66315	1.58354
HPGD	5.20201e-06	0.000880018	0.66089	1.58106
ADAMTS2	5.87591e-07	0.000246902	0.657856	1.57774
CCDC80	0.0001268	0.00481542	0.649145	1.56824
SLC7A8	2.88891e-06	0.000616901	0.6472	1.56613
HTRA3	0.00192253	0.02429	0.644936	1.56367
MFAP4	1.85722e-06	0.000441704	0.643803	1.56244
HGSNAT	0.00101782	0.0164878	0.63984	1.55816
AADACL1	0.00027987	0.00777312	0.638002	1.55617
CX3CR1	5.65825e-07	0.000246902	0.635822	1.55382
CTSH	1.18516e-05	0.00122522	0.630807	1.54843
MKIAA0282	5.66032e-06	0.000905819	0.629946	1.54751
ID1	0.00024408	0.00709684	0.625496	1.54274
KDELR3	1.82993e-06	0.000441704	0.621644	1.53863
DAB2	1.58642e-06	0.000436609	0.619712	1.53657
WNT6	0.00138714	0.0199656	0.618998	1.53581
NID2	5.39161e-06	0.000900399	0.617117	1.53381
RARRES2	1.11979e-06	0.000347293	0.616186	1.53282
1200002N14RIK	0.000167152	0.00565539	0.615387	1.53197
DES	2.08876e-05	0.00166921	0.614463	1.53099
4921530G04RIK	0.000162438	0.00555185	0.613536	1.53
IFITM2	7.74505e-06	0.00100887	0.612476	1.52888
SCT	7.18843e-06	0.00099091	0.611673	1.52803
FCGRT	1.27943e-06	0.00037877	0.611291	1.52763
0610030P10RIK	0.000292664	0.00787654	0.60931	1.52553
CXCL4	0.00487815	0.0424751	0.606971	1.52306
F13A1	0.000447831	0.0100797	0.60676	1.52284
IDH2	0.000111149	0.00446862	0.605367	1.52137
LOC100048332	0.000311532	0.00808369	0.605004	1.52098
TMEM176B	0.000823119	0.0144166	0.602235	1.51807
6230400G14RIK	6.49503e-06	0.000941685	0.598134	1.51376
AW146242	3.18703e-05	0.00217352	0.596618	1.51217
CACNG5	1.03091e-05	0.00110981	0.595366	1.51086
LEPREL2	0.000633297	0.0125752	0.593429	1.50883
DCXR	8.40516e-07	0.00028438	0.588624	1.50381
MSRB2	1.12354e-05	0.00118026	0.587357	1.50249
B930041F14RIK	2.86537e-05	0.00203958	0.585573	1.50064
UPP1	8.85063e-06	0.00102524	-0.60422	-1.52016
1700007E06RIK	0.00178475	0.0231556	-0.605455	-1.52146
CYP2S1	3.74605e-05	0.00231917	-0.60625	-1.5223
MOV10L1	9.75698e-05	0.00415341	-0.607084	-1.52318
PHF7	0.0010355	0.0166318	-0.607308	-1.52341
PICALM	1.89655e-05	0.00159384	-0.610292	-1.52657
MTL5	0.00187824	0.0239627	-0.613265	-1.52972
TDRD9	2.01968e-05	0.00164427	-0.615325	-1.5319
HSPA2	0.00319875	0.0323707	-0.618012	-1.53476
4930528F23RIK	0.00420643	0.0387389	-0.621209	-1.53816
ACSL6	1.58834e-05	0.0014171	-0.621919	-1.53892
OTTMUSG00000015859	0.000891566	0.0152034	-0.629851	-1.54741
PSMA8	0.000177078	0.00587742	-0.636866	-1.55495
TESC	0.000702109	0.0133904	-0.639952	-1.55828
RHBDL2	0.00291289	0.0306909	-0.699384	-1.62381
SCL0001849.1_2273	3.07397e-05	0.00212987	-0.704023	-1.62904
HIST2H2AA2	8.05693e-07	0.00028438	-0.704438	-1.62951
SALL4	7.33926e-05	0.00352772	-0.709395	-1.63512
LOC381663	3.90022e-05	0.00237456	-0.711081	-1.63703
CORIN	3.23511e-06	0.000638493	-0.712409	-1.63854
LOC268730	0.00635711	0.0494614	-0.714095	-1.64045
NKX3-1	1.86502e-06	0.000441704	-0.718675	-1.64567
LOC100041388	0.00403953	0.037801	-0.727106	-1.65532
2410072D24RIK	0.000840332	0.0145755	-0.731531	-1.6604
PIWIL1	0.00235008	0.0271866	-0.739771	-1.66991
SLC2A3	0.000104026	0.00432875	-0.740643	-1.67092
1700102P08RIK	0.0034006	0.0336086	-0.808303	-1.75115
ZXDA	0.00140854	0.020229	-0.84431	-1.79541
EGR4	6.33959e-06	0.000941685	-0.887237	-1.84963
ERDR1	0.00047294	0.0104593	-0.943144	-1.92271
KCTD14	0.00180462	0.0233436	-0.96785	-1.95592
TMIE	3.53081e-05	0.00224202	-0.980891	-1.97368
FABP9	0.000297517	0.00795272	-1.11183	-2.1612
SPINLW1	2.52291e-05	0.00190422	-1.2593	-2.3938
LOC233529	0.00111935	0.0175459	-1.32042	-2.49739
RHOX5	1.43796e-08	3.53472e-05	-2.6748	-6.3855
