# Supplementary material for: Dataset of differentially expressed genes in mouse P12 testes in response to the loss of ATRX in Sertoli cells
Source: Data Brief. 2022 May 2;42:108230. doi: 10.1016/j.dib.2022.108230 (PMC9111927; doi:10.1016/j.dib.2022.108230)
Supplement: Supplementary file 2 — Supplementary Table 2. GO analysis of the differentially expressed genes. Data are categorized by Biological Process (BP), Molecular Function (MF) and Cellular Compartment (CC). [file mmc2.xlsx]

## Sheet: UpReg_BP
GO number	GO term	UpReg #	Fold Enrichment	P-value
(GO:0043568)	positive regulation of insulin-like growth factor receptor signaling pathway	4	72.03	0.00721
(GO:0010935)	regulation of macrophage cytokine production	4	46.61	0.0309
(GO:1904707)	positive regulation of vascular associated smooth muscle cell proliferation	5	29.13	0.0134
(GO:0030199)	collagen fibril organization	7	27.19	0.000148
(GO:0045940)	positive regulation of steroid metabolic process	5	22.51	0.0427
(GO:1904705)	regulation of vascular associated smooth muscle cell proliferation	6	19.48	0.00997
(GO:0046889)	positive regulation of lipid biosynthetic process	7	13.21	0.0143
(GO:0030198)	extracellular matrix organization	16	11.65	1.12e-08
(GO:0043062)	extracellular structure organization	16	11.61	1.18e-08
(GO:0045229)	external encapsulating structure organization	16	11.57	1.25e-08
(GO:0048660)	regulation of smooth muscle cell proliferation	10	11.26	0.000316
(GO:0010594)	regulation of endothelial cell migration	9	10.43	0.00292
(GO:0010634)	positive regulation of epithelial cell migration	8	10.22	0.0156
(GO:0010632)	regulation of epithelial cell migration	12	9.99	4.52e-05
(GO:0045834)	positive regulation of lipid metabolic process	9	9.74	0.00504
(GO:0050680)	negative regulation of epithelial cell proliferation	8	9.32	0.0302
(GO:0045765)	regulation of angiogenesis	13	8.79	4.35e-05
(GO:1901342)	regulation of vasculature development	13	8.67	5.08e-05
(GO:0009611)	response to wounding	14	8.33	2.08e-05
(GO:0045926)	negative regulation of growth	10	7.53	0.0111
(GO:0050678)	regulation of epithelial cell proliferation	14	6.93	0.000195
(GO:0001558)	regulation of cell growth	15	6.82	7.31e-05
(GO:0030336)	negative regulation of cell migration	10	6.76	0.0281
(GO:0001655)	urogenital system development	12	6.64	0.00331
(GO:0030335)	positive regulation of cell migration	19	6.6	1e-06
(GO:2000146)	negative regulation of cell motility	10	6.47	0.0408
(GO:0040013)	negative regulation of locomotion	11	6.39	0.015
(GO:2000147)	positive regulation of cell motility	19	6.31	2.08e-06
(GO:0048589)	developmental growth	14	6.22	0.000719
(GO:0051272)	positive regulation of cellular component movement	19	6.14	3.28e-06
(GO:0040007)	growth	14	6.14	0.000843
(GO:0040017)	positive regulation of locomotion	19	6.13	3.37e-06
(GO:0048732)	gland development	13	5.93	0.00363
(GO:0007167)	enzyme linked receptor protein signaling pathway	16	5.68	0.000266
(GO:0071417)	cellular response to organonitrogen compound	13	5.67	0.00594
(GO:0008285)	negative regulation of cell population proliferation	21	5.5	2.41e-06
(GO:0030334)	regulation of cell migration	26	5.38	2.01e-08
(GO:0043410)	positive regulation of MAPK cascade	14	5.36	0.0041
(GO:2000145)	regulation of cell motility	27	5.29	1.03e-08
(GO:1901699)	cellular response to nitrogen compound	14	5.25	0.00524
(GO:0001944)	vasculature development	15	5.22	0.00215
(GO:0001819)	positive regulation of cytokine production	13	5.19	0.0155
(GO:0097435)	supramolecular fiber organization	13	5.17	0.0162
(GO:0009725)	response to hormone	15	5.12	0.00273
(GO:0040012)	regulation of locomotion	27	5.05	2.94e-08
(GO:0040008)	regulation of growth	18	5.04	0.000201
(GO:0043069)	negative regulation of programmed cell death	24	4.9	1.05e-06
(GO:0051270)	regulation of cellular component movement	27	4.88	6.36e-08
(GO:0033993)	response to lipid	16	4.85	0.00219
(GO:1901701)	cellular response to oxygen-containing compound	23	4.82	3.75e-06
(GO:0051241)	negative regulation of multicellular organismal process	27	4.8	9.16e-08
(GO:0001568)	blood vessel development	13	4.79	0.0369
(GO:0051093)	negative regulation of developmental process	23	4.71	5.91e-06
(GO:0010817)	regulation of hormone levels	13	4.67	0.0484
(GO:0043066)	negative regulation of apoptotic process	22	4.6	2.26e-05
(GO:0014070)	response to organic cyclic compound	15	4.59	0.0104
(GO:0043068)	positive regulation of programmed cell death	14	4.53	0.0284
(GO:0060548)	negative regulation of cell death	25	4.52	2.09e-06
(GO:0009719)	response to endogenous stimulus	25	4.46	2.76e-06
(GO:0071495)	cellular response to endogenous stimulus	20	4.45	0.000225
(GO:1901700)	response to oxygen-containing compound	30	4.42	3.74e-08
(GO:0010243)	response to organonitrogen compound	17	4.36	0.00378
(GO:0010942)	positive regulation of cell death	15	4.36	0.0197
(GO:0030155)	regulation of cell adhesion	17	4.36	0.00385
(GO:0043067)	regulation of programmed cell death	33	4.24	7.17e-09
(GO:0001934)	positive regulation of protein phosphorylation	16	4.18	0.0147
(GO:0008284)	positive regulation of cell population proliferation	21	4.18	0.00028
(GO:0042127)	regulation of cell population proliferation	36	4.15	8.2e-10
(GO:0035295)	tube development	20	4.15	0.000687
(GO:0007155)	cell adhesion	18	4.13	0.00361
(GO:0001817)	regulation of cytokine production	16	4.13	0.0174
(GO:0043408)	regulation of MAPK cascade	15	4.12	0.0388
(GO:1902533)	positive regulation of intracellular signal transduction	20	4.09	0.00088
(GO:0022610)	biological adhesion	18	4.08	0.00425
(GO:0042981)	regulation of apoptotic process	31	4.07	1.15e-07
(GO:0022603)	regulation of anatomical structure morphogenesis	20	4.04	0.00107
(GO:1901698)	response to nitrogen compound	18	4.04	0.005
(GO:0051240)	positive regulation of multicellular organismal process	33	4.02	3.02e-08
(GO:0042327)	positive regulation of phosphorylation	17	4.01	0.0116
(GO:0010941)	regulation of cell death	34	3.94	2.17e-08
(GO:0010562)	positive regulation of phosphorus metabolic process	18	3.88	0.00892
(GO:0045937)	positive regulation of phosphate metabolic process	18	3.88	0.00892
(GO:2000026)	regulation of multicellular organismal development	28	3.77	8.41e-06
(GO:0045597)	positive regulation of cell differentiation	18	3.73	0.0153
(GO:0001932)	regulation of protein phosphorylation	21	3.69	0.00218
(GO:0051094)	positive regulation of developmental process	27	3.68	2.92e-05
(GO:0045595)	regulation of cell differentiation	30	3.68	3.17e-06
(GO:0072359)	circulatory system development	17	3.64	0.0427
(GO:0032101)	regulation of response to external stimulus	17	3.61	0.0464
(GO:0009967)	positive regulation of signal transduction	27	3.51	8.05e-05
(GO:0010647)	positive regulation of cell communication	30	3.43	1.56e-05
(GO:0009887)	animal organ morphogenesis	18	3.43	0.0478
(GO:0042325)	regulation of phosphorylation	22	3.43	0.00371
(GO:0071310)	cellular response to organic substance	32	3.42	4.04e-06
(GO:0023056)	positive regulation of signaling	30	3.42	1.71e-05
(GO:0010628)	positive regulation of gene expression	20	3.26	0.0282
(GO:0051239)	regulation of multicellular organismal process	47	3.26	2.31e-10
(GO:0019220)	regulation of phosphate metabolic process	23	3.22	0.00569
(GO:0080134)	regulation of response to stress	21	3.22	0.0191
(GO:0051174)	regulation of phosphorus metabolic process	23	3.22	0.00576
(GO:0050793)	regulation of developmental process	40	3.09	2.52e-07
(GO:0010033)	response to organic substance	40	3.07	2.94e-07
(GO:0070887)	cellular response to chemical stimulus	38	3.07	1.18e-06
(GO:0010648)	negative regulation of cell communication	21	3.04	0.0451
(GO:0023057)	negative regulation of signaling	21	3.04	0.0467
(GO:0032270)	positive regulation of cellular protein metabolic process	21	3.03	0.0482
(GO:0048584)	positive regulation of response to stimulus	35	3.02	1.29e-05
(GO:1902531)	regulation of intracellular signal transduction	24	2.97	0.0125
(GO:0031399)	regulation of protein modification process	23	2.96	0.0227
(GO:0007166)	cell surface receptor signaling pathway	29	2.96	0.000779
(GO:0002682)	regulation of immune system process	24	2.91	0.0175
(GO:0009888)	tissue development	24	2.83	0.0291
(GO:0009653)	anatomical structure morphogenesis	31	2.7	0.00197
(GO:0009966)	regulation of signal transduction	38	2.64	8.11e-05
(GO:0048513)	animal organ development	41	2.55	4.27e-05
(GO:0032268)	regulation of cellular protein metabolic process	30	2.53	0.0123
(GO:0032879)	regulation of localization	37	2.51	0.000506
(GO:0010646)	regulation of cell communication	41	2.48	9.38e-05
(GO:0023051)	regulation of signaling	41	2.48	0.000103
(GO:0042221)	response to chemical	44	2.46	2.63e-05
(GO:0006950)	response to stress	40	2.43	0.000428
(GO:0065008)	regulation of biological quality	46	2.35	4.32e-05
(GO:0048731)	system development	50	2.35	5.84e-06
(GO:0048869)	cellular developmental process	43	2.31	0.000299
(GO:0030154)	cell differentiation	42	2.29	0.000942
(GO:0048583)	regulation of response to stimulus	45	2.25	0.000319
(GO:0009893)	positive regulation of metabolic process	40	2.14	0.0118
(GO:0007275)	multicellular organism development	52	2.13	0.000107
(GO:0032502)	developmental process	59	2.08	9.53e-06
(GO:0048523)	negative regulation of cellular process	51	2.05	0.000587
(GO:0048856)	anatomical structure development	54	2.04	0.00015
(GO:0048518)	positive regulation of biological process	63	1.97	1.16e-05
(GO:0048519)	negative regulation of biological process	53	1.95	0.0016
(GO:0048522)	positive regulation of cellular process	57	1.94	0.000287
(GO:0032501)	multicellular organismal process	62	1.66	0.0221
(GO:0050896)	response to stimulus	72	1.66	0.000668
(GO:0065007)	biological regulation	88	1.37	0.0245
(GO:0009987)	cellular process	103	1.33	4.1e-05
Unclassified (UNCLASSIFIED)	Unclassified	1	0.15	0
(GO:0051239)	regulation of multicellular organismal process	60	2.59	1.57e-08
(GO:0031399)	regulation of protein modification process	35	2.57	0.00213
(GO:0010033)	response to organic substance	45	2.54	3.65e-05
(GO:0010646)	regulation of cell communication	59	2.53	6.88e-08
(GO:0023051)	regulation of signaling	59	2.51	9.54e-08
(GO:0048583)	regulation of response to stimulus	69	2.51	7.4e-10
(GO:0032879)	regulation of localization	52	2.45	6.12e-06
(GO:0002376)	immune system process	36	2.44	0.00443
(GO:0009653)	anatomical structure morphogenesis	45	2.43	0.000143
(GO:0044710)	single-organism metabolic process	56	2.38	2.93e-06
(GO:0032268)	regulation of cellular protein metabolic process	44	2.33	0.000707
(GO:0051246)	regulation of protein metabolic process	47	2.3	0.000359
(GO:0048731)	system development	76	2.29	2.52e-09
(GO:0048523)	negative regulation of cellular process	79	2.26	1.5e-09
(GO:0065008)	regulation of biological quality	63	2.25	1.5e-06
(GO:0006950)	response to stress	51	2.17	0.000514
(GO:0048519)	negative regulation of biological process	80	2.11	3.12e-08
(GO:0048518)	positive regulation of biological process	91	2.1	3.83e-10
(GO:0031325)	positive regulation of cellular metabolic process	49	2.1	0.00269
(GO:0007275)	multicellular organism development	80	2.09	5.11e-08
(GO:0009893)	positive regulation of metabolic process	52	2.09	0.00125
(GO:0051128)	regulation of cellular component organization	41	2.08	0.0406
(GO:0048522)	positive regulation of cellular process	80	2.04	1.97e-07
(GO:0030154)	cell differentiation	58	2.01	0.000695
(GO:0044707)	single-multicellular organism process	88	2	2.71e-08
(GO:0048856)	anatomical structure development	83	2	1.84e-07
(GO:0042221)	response to chemical	53	1.99	0.00401
(GO:0010604)	positive regulation of macromolecule metabolic process	46	1.99	0.0301
(GO:0032502)	developmental process	84	1.98	2.26e-07
(GO:0044767)	single-organism developmental process	83	1.98	3.36e-07
(GO:0048869)	cellular developmental process	59	1.92	0.00237
(GO:0050896)	response to stimulus	102	1.59	0.000172
(GO:0032501)	multicellular organismal process	92	1.57	0.00375
(GO:0044699)	single-organism process	152	1.45	2.73e-08
(GO:0065007)	biological regulation	139	1.43	1.16e-05
(GO:0044763)	single-organism cellular process	132	1.43	9.03e-05
(GO:0050789)	regulation of biological process	132	1.43	0.000113
(GO:0050794)	regulation of cellular process	123	1.4	0.00363
(UNCLASSIFIED)	Unclassified	4	0.24	0

## Sheet: UpReg_MF
GO number	GO term	UpReg #	Fold Enrichment	P-value
(GO:0001968)	fibronectin binding	5	22.01	0.0151
(GO:0050840)	extracellular matrix binding	5	17.08	0.0475
(GO:0005201)	extracellular matrix structural constituent	9	11.97	0.000308
(GO:0019838)	growth factor binding	8	10.56	0.00395
(GO:0008201)	heparin binding	8	9.38	0.00924
(GO:0005539)	glycosaminoglycan binding	10	8.65	0.00105
(GO:0005102)	signaling receptor binding	27	3	0.000614
(GO:0044877)	protein-containing complex binding	23	2.95	0.00772
(GO:0098772)	molecular function regulator	25	2.61	0.022
(GO:0005515)	protein binding	78	1.63	3.5e-05
(GO:0005488)	binding	95	1.35	0.000858
(UNCLASSIFIED)	Unclassified	1	0.13	0
(GO:0003676)	nucleic acid binding	2	0.12	0.0112

## Sheet: UpReg_CC
GO number	GO term	UpReg #	Fold Enrichment	P-value
(GO:0042567)	insulin-like growth factor ternary complex	3	> 100	0.00622
(GO:0036454)	growth factor complex	3	> 100	0.00991
(GO:0016942)	insulin-like growth factor binding protein complex	3	> 100	0.00991
(GO:0031091)	platelet alpha granule	4	39.62	0.00867
(GO:0005581)	collagen trimer	7	17.12	0.000442
(GO:0005604)	basement membrane	8	13.32	0.000375
(GO:0062023)	collagen-containing extracellular matrix	25	12.6	6.29e-17
(GO:0031012)	extracellular matrix	29	10.98	1.49e-18
(GO:0030312)	external encapsulating structure	29	10.94	1.65e-18
(GO:0005615)	extracellular space	43	4.04	4.61e-13
(GO:0043025)	neuronal cell body	14	3.84	0.0283
(GO:0009986)	cell surface	23	3.8	4.97e-05
(GO:0005576)	extracellular region	52	3.62	6.64e-15
(GO:0071944)	cell periphery	65	2.15	1.41e-08
(GO:0110165)	cellular anatomical entity	110	1.15	0.00571

## Sheet: DownReg_BP
GO number	GO term	DownReg #	Fold Enrichment	P-value
(GO:0034587)	piRNA metabolic process	3	> 100	0.0137
(GO:0003006)	developmental process involved in reproduction (GO:0003006)	9	7.89	0.00797
(GO:0022414)	reproductive process	10	6.13	0.016
(GO:0000003)	reproduction	10	6.12	0.0161
(UNCLASSIFIED)	Unclassified	1	0.7	0

## Sheet: DownReg_MF
GO number	GO term	DownReg #	Fold Enrichment	P-value
(UNCLASSIFIED)	Unclassified	1	0.61	0

## Sheet: DownReg_CC
GO number	GO term	DownReg #	Fold Enrichment	P-value
No statistically significant results
